# Supplementary material for: Fermented Rapeseed and Soybean Alone and in Combination with Macro Algae Inhibit Human and Pig Pathogenic Bacteria In Vitro
Source: Microorganisms. 2024 Apr 29;12(5):891. doi: 10.3390/microorganisms12050891 (PMC11124122; doi:10.3390/microorganisms12050891)
Supplement: Supplementary file 1 [file microorganisms-12-00891-s001.zip]

Archive with 1 entries (1 files):
- microorganisms-2935063-supplementary.png
